# Supplementary material for: Measurement, determinants and outcomes of maternal care satisfaction in Nigeria: a systematic review
Source: BMJ Public Health. 2025 Feb 11;3(1):e001278. doi: 10.1136/bmjph-2024-001278 (PMC11843491; doi:10.1136/bmjph-2024-001278)
Supplement: online supplemental file 2 [file bmjph-3-1-s002.xlsx]

## Sheet: S2.1 - Included Article IDs
	Supplementary Table S2.1: List of Included Studies with Article IDs
S/N	Author	Study ID	References
1	Abdus-salam et al.	Abdus-salam 2021	Abdus-salam RA, Adeniyi AA, Bello FA. Antenatal Clinic Waiting Time, Patient Satisfaction, and Preference for Staggered Appointment-A Cross-Sectional Study. JOURNAL OF PATIENT EXPERIENCE. 2021;8.
2	Addah et al.	Addah 2016	Addah, A. O., T. J. Obilahi-Abhulimen, and J. E. OMIETIMI. Perception of Prenatal Services by Antenatal Clinic Attendees in a Tertiary Health Facility in Nigeria. The Nigerian Health Journal 16, 3 (2016)
3	Ademuyiwa et al.	Ademuyiwa 2021	Ademuyiwa IY, Opeke RO, Farotimi AA, Ejidokun A, Olowe AO, Ojo EA. Awareness and satisfaction with antenatal care services among pregnant women in Lagos state, Nigeria. Calabar J Health Sci 2021;5(1):21-7.
4	Ademuyiwa et al.	Ademuyiwa 2020a	Ademuyiwa, I, et al. Socialsupport and satisfactionwith antenatal care servicesamong pregnant women inLagos State, Nigeria. 2020.Afr J Midwifery. 14 (1) 1- 10.https://doi.org/10.12968/ajmw.2018.0038
5	Ademuyiwa et al.	Ademuyiwa 2020b	Ademuyiwa, Rosaline Oluremi Opeke, and Titilayo Dorothy Odetola. Utilisation of antenatal care services as determinants of satisfaction and its challenges in Lagos, Nigeria Iyabo Yewande British Journal of Midwifery 2020 28:4, 242-250
6	Adigun et al	Adigun 2020	Adigun OT, Mngomezulu TP. ‘They Forget I’m Deaf’: Exploring the Experience and Perception of Deaf Pregnant Women Attending Antenatal Clinics/Care. Annals of Global Health. 2020; 86(1): 96, 1–10. DOI: https://doi.org/10.5334/aogh.2942
7	Agbata et al.	Agbata 2018	Agbata A., Ukaegbe C., Lawani L., Ekwedigwe K., and Ajah L. Women’s Views on Routine Antenatal Ultrasound Scan in a Low Resource Nigerian Setting. Journal of Clinical and Diagnostic Research / 2018;12(6):QC21-QC25
8	Alabi et al.	Alabi 2023	Alabi DI, Ojewale LY, Akingbade O. Antenatal care quality: pregnant women’s experiences attending a maternity teaching hospital in Ibadan, Nigeria. African Journal of Midwifery and Women’s Health. 2023. https://doi. org/10.12968/ajmw.2022.0016
9	Ali et al.	Ali 2022	Ali, Maryam J; Ocheke, Amaka N; Egbodo, Christopher O; Tsoho, Fatima M. Maternal satisfaction with intrapartum care at the Jos University Teaching Hospital. Highland Medical Research Journal 2022;22(1):51-55, 2022
10	Anikwe et al	Anikwe 2019	Anikwe C.C.; Egbuji C.C.; Ejikeme B.N.; Ikeoha C.C.; Egede J.O.; Ekem N.N.; Adeoye S.I. The experience of women following caesarean section in a tertiary hospital in southeast Nigeria African Health Sciences, 2019;19(3):2660-2669
11	Anikwe et al	Anikwe 2020	Anikwe C.C.; Ifemelumma C.C.; Ekwedigwe K.C.; Ikeoha C.C.; Onwe O.E.; Nnadozie U.U. Correlates of patients' satisfaction with antenatal care services in a tertiary hospital in Abakaliki, Ebonyi State, Nigeria The Pan African medical journal / 2020;37
12	Asekun-Olarinmoye et al.	Asekun-Olarinmoye 2009	Asekun-Olarinmoye E.O.; Bamidele J.O.; Egbewale B.E.; Asekun-Olarinmoye K.O.; Ojofeitimi E.O. Consumer assessment of perceived quality of antenatal care services in a tertiary health care institution in Osun State, Nigeria Journal of the Turkish German Gynecology Association / 2009;10(2):89-94
13	Bako et al.	Bako 2022	Bako, I. A.; Sasetu, S. I.; Joshua, A. I.; Rimamnunra, G. N. Are clients satisfied with communication with health workers? A study among pregnant women attending primary health care centers in Nasarawa State, Nigeria. African Journal of Reproductive Health / 2022;26(6):55-63
14	Banke-Thomas et al	Banke-Thomas 2017	Banke-Thomas A.; Wright K.; Sonoiki O.; Ilozumba O.; Ajayi B.; Okikiolu O.; Akinola O. Multi-stakeholder perspectives on access, availability and utilization of emergency obstetric care services in Lagos, Nigeria: A mixed-methods study Journal of Public Health in Africa / 2017;8(2):182-189
15	Bello O.	Bello 2018	Bello OO. Quality of Antenatal Care: Comparison between Secondary and Tertiary Health Facilities in Ibadan, Nigeria Open Journal of Obstetrics and Gynecology 828 2019;8(6):559-571, 2019 828
16	Ekott et al	Ekott 2013	Ekott M.I.; Ovwigho U.; Ehigiegba A.; Fajola A.; Fakunle B. Perception of pregnant women about antenatal care in a cottage hospital in Port Harcourt, Nigeria. Journal of community health / 2013;38(2):360-365.
17	Enabudoso et al.	Enabudoso 2011	Enabudoso E; Isara AR Determinants of patient satisfaction after cesarean delivery at a university teaching hospital in Nigeria. International Journal of Gynecology & Obstetrics 817 2011;114(3):251-254.
18	Esan et al.	Esan 2022	Esan D.T.; Sokan-Adeaga A.A.; Rasaq N.O. Assessment of satisfaction with delivery care among mothers in selected health care facilities in Ekiti state. Journal of Public Health Research / 2022;11(4)
19	George et al.	George 2022	George, L. U.; Oku, A. O.; Asibong, I. U.; Ibitham, D. A.; Idem, N. I. Client satisfaction with antenatal care among clinic attendees in a tertiary health institution in Calabar, Cross River State, Nigeria. African Journal of Reproductive Health / 2022;26(8):20-29
20	Ibrahim 2017	Ibrahim 2017	Ibrahim, Sanusi M; Bakari, Maisaratu; Abdullahi, Hadiza U; Bukar, Mohammed. Clients’ perception of antenatal care services in a tertiary hospital in North Eastern Nigeria. Int J Reprod Contraception, Obstet Gynecol 2017;6(10):4217
21	Ishola and Kazeem	Ishola 2022	Ishola, Ajibola A; Kazeem, Kolawole Lateef. How consultation-relational empathy and demographics influence satisfaction with primary antenatal health care: evidence from rural Nigeria. Global Health Journal 2022.
22	Maung et al.	Maung 2020	Maung T.M.; Mon N.O.; Mehrtash H.; Bonsaffoh K.A.; Vogel J.P.; Aderoba A.K.; Irinyenikan T.A.; Balde M.D.; Pattanittum P.; Tuncalp O.; Bohren M.A. Women's experiences of mistreatment during childbirth and their satisfaction with care: findings from a multicountry community-based study in four countries. BMJ Global Health, 2021;5
23	Nwaeze et al.	Nwaeze 2013	Nwaeze, I L; Enabor, O O; Oluwasola, T A O; Aimakhu, C O. Perception and satisfaction with quality of antenatal care services among pregnant women at the university college hospital, ibadan, Nigeria. Annals of Ibadan postgraduate medicine / 2013;11(1):22-8.
24	Obagha et al	Obagha 2020	Obagha EC; Ajayi I; Abdullahi GA; et al. Clients' satisfaction with preventive services for malaria during pregnancy in Anambra state, Nigeria. BMC Public Health 109 2020;20(1660)
25	Odetola and Fakorede	Odetola 2018	Odetola T.D.; Fakorede E.O. Assessment of perinatal care satisfaction amongst mothers attending postnatal care in Ibadan, Nigeria. Annals of Global Health / 2018;84(1):36-46
26	Okedo-Alex et al.	Okedo-Alex 2021	Okedo-Alex, Ijeoma Nkem; Akamike, Ifeyinwa Chizoba; Nwafor, Johnbosco Ifunanya; Onwasigwe, Chika Nwakanma. Determinants, reasons for choice and willingness to recommend birthing facility among mothers in public and private health facilities in Ebonyi, Nigeria. The Pan African medical journal / 2021;38(101517926):289
27	Okonofua et al.	Okonofua 2020	Okonofua F.E.; Ntoimo L.F.C.; Ekezue B.F.; Ohenhen V.; Agholor K.; Igboin B.; Maduako K.; Imongan W.; Gidago Y.; Galadanci H.; Ogu R. Outcomes of a multifaceted intervention to improve maternal satisfaction with care in secondary hospitals in Nigeria. Global health action / 2020;13(1):1856470
28	Okonofua et al.	Okonofua 2017	Okonofua, Friday; Ogu, Rosemary; Agholor, Kingsley; Okike, Ola; Abdus-Salam, Rukiyat; Gana, Mohammed; Randawa, Abdullahi; Abe, Eghe; Durodola, Adetoye; Galadanci, Hadiza. Qualitative assessment of women's satisfaction with maternal health care in referral hospitals in Nigeria. Reproductive health / 2017;14(1):44
29	Okoror et al.	Okoror 2020	Okoror, Collins Ejakhianghe Maximilian; Enabudoso, Ehigha Jude; Okoroh, Maryjane Ifeyinwa. Women’s perception and satisfaction with the quality of antenatal care services in mission hospitals in Benin City, Nigeria. Pyramid Journal of Medicine 2020;3(1)
30	OlabodeOpeoluwa et al.	OlabodeOpeoluwa 2022	OlabodeOpeoluwa 2022. Olabode Opeoluwa, O; Onasoga Olayinka, A; Aluko Joel, O. PATIENT SATISFACTION WITH INTRAPARTUM CARE PROVIDED BY NURSE-MIDWIVES IN CIVIL SERVICE HOSPITAL, ILORIN, KWARA STATE, NIGERIA. Midwifery 2022;5(4):110-123
31	Oladapo et al.	Oladapo 2008	Oladapo O.T.; Iyaniwura C.A.; Sule-Odu A.O. Quality of antenatal services at the primary care level in southwest Nigeria. African journal of reproductive health / 2008;12(3):71-92
32	Oladapo et al.	Oladapo 2009	Oladapo OT; Osiberu MO. Do sociodemographic characteristics of pregnant women determine their perception of antenatal care quality? Maternal and Child Health Journal 715 2009;13(4):505-511
33	Onu et al.	Onu 2021	Onu FA, Anikwe CC, Mamah JE, Anozie OB, Umeononihu OS, Okorochukwu BC, et al. Maternal and Neonatal Outcome following Day Two versus Day Five or Seven Discharge after an Uncomplicated Elective Caesarean Section: A Randomized Control Study. BIOMED RESEARCH INTERNATIONAL. 2021;2021
34	Onyeajam et al.	Onyeajam 2018	Onyeajam DJ; Xirasagar S; Khan MM; et al. Antenatal care satisfaction in a developing country: a cross-sectional study from Nigeria. BMC Public Health 529 2018;18(368).
35	Orhue et al.	Orhue 2020	Orhue A; Oseihie II; Aziken M; et al. Randomized controlled trial of labor outcomes with action line placement at 2 hours versus 4 hours on the partograph. International Journal of Gynecology & Obstetrics 427 2020;150(1):64-71
36	Ossai et al.	Ossai 2020	Ossai, Edmund Ndudi; Oko, Chukwudiebere Ekuma; Okafor, Nnamdi; Chukwudulue, Chinelo; Ukwa, Jude Uchechukwu; Ogbonnaya, Lawrence Ulu. Clients’ assessment of quality of antenatal care services at Federal Teaching Hospital Abakaliki, Nigeria: understanding key role of health providers. AJPCB 2020;3(3):41-61
37	Ossai et al.	Ossai 2015	Ossai, E. N.; Nwobi, E. A.; Uzochukwu, B. S. C. Spatial differences in quality of maternal health service in primary health centers of Enugu state, Nigeria. British Journal of Medicine and Medical Research / 2015;10(10):BJMMR-20357
38	Oyediran et al.	Oyediran 2022	Oyediran, OO; Opara, RO; Adeniran, G; Afolabi, OO; Oyibocha, EO; Ojo, IO; Ayandiran, EO. Clients' Perception and Satisfaction with Nursing Care During the Intra-Natal Period in a University Teaching Hospital, Nigeria. British Journal of Healthcare and Medical Research-Vol 2022;9(2)
39	Peace et al.	Peace 2022	Peace, Patrick; Musibau A, Titiloye. Satisfaction of Patients to Care Received during Childbirth by Mothers of Infants in Ibadan North Local Government Area, Oyo State, Nigeria. International Journal of Caring Sciences 2022;15(2)
40	Sodeinde et al	Sodeinde 2020	Sodeinde, K; Onigbogi, O; Odukoya, O; Abiodun, O. Knowledge, utilization and clients’ satisfaction with antenatal care services in Primary Health Care Centres, in Ikenne Local Government Area, Ogun State, Nigeria. Annals of Health Research 2020;6(2):171-183
41	Sufiyan et al	Sufiyan 2013	Sufiyan, MB; Umar, AA; Shugaba, A Client Satisfaction with Antenatal Care Services in Primary Health Care Centres in Sabon Gari Local Government Area, Kaduna State Nigeria. Journal of Community Medicine and Primary Health Care 2013;25(1):12-22
42	Udoh et al.	Udoh 2011	Udoh B.E.; Eze J.C.; Okeji M.C. Comparative assessment of patient satisfaction with obstetric sonography between missionary and government hospitals in southeastern Nigeria. Journal of Diagnostic Medical Sonography / 2011;27(5):220-224
43	Umahi 2019	Umahi 2019	Umahi, Esther Nnennaya; Atinge, Sonnen; Agbede, Catherine; Muhammad, Kabiru Usman Knowledge, perception, and satisfaction of mothers regarding antenatal and postnatal care services in Ikenne Local Government Area, Ogun State. The Nigerian Health Journal 2019;19(2):70-84

## Sheet: S2.2 - Data Extraction Sheet
	Supplementary Table S2.2: Data extraction sheet summarising information from all included studies.
			Background Information							Methodology and study design														Results
S/N	Study ID	Author	Title	Publication year	Objectives	State	Location (Rural/Urban/Both/Unspecified)	What phase of the pregnancy journey was the women when recruited for this survey?	Maternity services received (Antenatal, delivery or postnatal)	Study setting	Facility type (primary, secondary or tertiary care level)	Research type (Quantitative/qualitative)	Analysis type (quantitative: e.g descriptive, inferential (chi square, regression) qualitative (e.g interpretative phenomenogical or content analysis))	Study Design(cross sectional, cohort, case-control)	Sampling strategy (probability: simple random, systematic, stratified, clustered) (non-probability: convenience, quota, purposive and snowball)	Research Instrument (Questionnaires, Scales, FGD guide/ Interview Guide)	Mode of administration	Scales	questionnaire Item-number	How satisfaction was measured	Likert scale point	Other information	Satisfaction score derivation question (or method)	Sample size	Mean age (Age range) in years	Overall satisfaction rate (%)	Reasons for satisfaction	Any other information from the study	Factors associated with satisfaction (e.g socio-demographic factors, economic factors etc)	Outcome of satisfaction (e.g willingness to revisit the health facility in future or willingness to recommend facility to others)
1	Abdus-salam 2021	Abdul-salam et al	Antenatal Clinic Waiting Time, Patient Satisfaction, and Preference for Staggered Appointment–A Cross-Sectional Study	2021	This study is aimed at assessing the waiting time, factors affecting waiting in the ANC and assessing pregnant women’s satisfaction with services rendered in the ANC.	Ibadan	Urban	During pregnancy	Antenatal	University College Hospital, Ibadan, Nigeria	Tertiary	Quantitative	Descriptive and bivariate analysis	Cross sectional	Probability sampling	Questionnaire	Interviewer-adminstered	Pre-tested questionnaire	NA	The study also assessed patient satisfaction or dissatisfaction with the waiting time and preference for staggered appointments.	NA	The information collected included the socio demographic and obstetric characteristics, the timeof arrival at the clinic, the time of arrival at each service point, time of commencement, and completion of procedures at different service points, waiting time, transit time, and the queue size on arrival at each of the service points and departure time. The service points assessed include cashier or…	Satisfaction with antenatal services (yes/no)	122	30.52	0.689	Satisfaction was highest at the doctor's consultation, while dissatisfaction was high at the cash pay-point (28.7%) and the laboratory (16.4%). Other areas accessed for satisfaction and dissatisfaction include health talk, weight, urinalysis, PCV, blood pressure, nurses, consultation and NHIS.	The participants were mostly multi-gravid, married, and with tertiary education. Mean time spent in ANC and waiting time were 191 min and 143 min, respectively. Waiting time was longest at doctor’s consultation (59 min), laboratory services (38 min), and the cash pay-point (18 min).	Satisfaction was associated with waiting time of <45 min.	NA
2	Addah 2016	Addah et al	Perception of prenatal services by antenatal clinic attendees in a tertiary health facility in Nigeria	2016	The objective of this study is to determine antenatal mothers’ perception of prenatal services at the Federal Medical Centre, Yenagoa, Nigeria.	Yenagoa, Bayelsa	Unspecified	During pregnancy	Antenatal	Federal Medical centre, Yenagoa, Southern Nigeria	Tertiary	Quantitative	Descriptive	Cross sectional	Systematic	Questionnaire	Interviewer-adminstered	Pre-tested questionnaire	NA	Reasons for unsatisfactory care	NA	NA	NA	198	28.09 (17-40)	NA	Unsatisfaction with care -Doctors in a hurry : 5% - Long wait time: 56.6% - Not seeing one doctor consistently: 15.4% -Unfriendly nurses: 5% -Frequent health workers strike: 18%	What women think of antenatal visits: -They should reduce the number of visits (21.7%). -They should make them more frequent and regular(52%). -No of visits adequate(10.1%). -No comment(16.2%)	NA	NA
3	Ademuyiwa 2021	Ademuyiwa et al.	Awareness and satisfaction with antenatal care services among pregnant women in Lagos state, Nigeria	2021	This study assessed the level of awareness and satisfaction of ANC services among pregnant women in Lagos state, Nigeria.	Lagos	Unspecified	During pregnancy	Antenatal	Six general hospitals were used for the study and these are; Lagos Island Maternity, Onikan Health Centre, Gbagada General Hospital, Randle General Hospital, Alimosho Maternal and Child Health Hospital, and Ifako Ijaiye Maternal and Child Health Hospital.	Secondary	Quantitative	Inferential	Cross sectional	Convenient	Questionnaire	Self-reported	Pre-tested questionnaire		Five-point Likert-type scale: 5 = Very high satisfaction, 4 = High satisfaction, 3 = Moderately satisfied, 2 = Low satisfaction, and 1 = No satisfaction the respondents indicated their level of satisfaction with antenatal care services. This section has 20 items	5	Awareness during pregnancy	NA	1316	18-49	NA	The results showed that the level of awareness had a significant influence on pregnant women’s satisfaction with the services (p<0.05)	NA	Level of awareness with antenatal service	NA
4	Ademuyiwa 2020a	Ademuyiwa et al.	Social support and satisfaction with antenatal care services among pregnant women in Lagos State, Nigeria	2020	This study examines the influence of social support on satisfaction with antenatal care services among pregnant women in Lagos State, Nigeria, with the aim of improving these services and thereby reducing the maternal mortality rate.	Lagos	Unspecified	During pregnancy	Antenatal	Six general hospitals were used for the study and these are; Lagos Island Maternity, Onikan Health Centre, Gbagada General Hospital, Randle General Hospital, Alimosho Maternal and Child Health Hospital, and Ifako Ijaiye Maternal and Child Health Hospital.	Secondary	Quantitative	Inferential	Cross sectional	Convenient	Questionnaire	Self-reported	Questionnaire validated by a group of 3 experts		Five-point Likert-type scale: 5 = Very high satisfaction, 4 = High satisfaction, 3 = Moderately satisfied, 2 = Low satisfaction, and 1 = No satisfaction the respondents indicated their level of satisfaction with antenatal care services. This section has	5	Level of social support during pregnancy	NA	1316	18-49	NA	NA	NA	Social support	NA
5	Ademuyiwa 2020b	Ademuyiwa et al.	Utilisation of antenatal care services as determinants of satisfaction and its challenges in Lagos, Nigeria	2020	This study intends to investigate the influence of utilisation on satisfaction with antenatal care services among pregnant women in Lagos, Nigeria	Lagos	Unspecified	During pregnancy	Antenatal	Six general hospitals were used for the study and these are; Lagos Island Maternity, Onikan Health Centre, Gbagada General Hospital, Randle General Hospital, Alimosho Maternal and Child Health Hospital, and Ifako Ijaiye Maternal and Child Health Hospital.	Secondary	Quantitative	Inferential	Cross sectional	Convenient	Questionnaire	Self-reported	Validated Questionnaire		Five-point Likert-type scale: 5 = Very high satisfaction, 4 = High satisfaction, 3 = Moderately satisfied, 2 = Low satisfaction, and 1 = No satisfaction the respondents indicated their level of satisfaction with antenatal care services. This section has	5	Utilization of antenatal services	NA	1316	18-49	NA	Dissatisfaction: Long waiting hours in the clinic (67.9%) Income/financial constraints (57.2%) High cost of the service (55.1%) Distance to the health centre (55.6%) Level of education (51.65) Lack of awareness on existence of facility the antenatal care services (49.9%) Accessibility to the clinic (49.4%) Lack of privacy (49.3%) Lack of time to attend antenatal care (49.1%) Language barrier (46.…		Utilization of antenatal care
6	Adigun 2020	Adigun et al	‘They Forget I’m Deaf’: Exploring the Experience and Perception of Deaf Pregnant Women Attending Antenatal Clinics/Care	2020	The primary aim of this study was to explore the experiences and satisfaction of pregnant deaf women with antenatal care in Nigeria.	Oyo, Ibadan	Unspecified	During pregnancy	Antenatal	2 private and 7 public health facilities	Unspecified	Qualitative	Thematic content anaysis	Cross sectional	Purposive	Semi-structued interview guide	The interview was video recorded with sign language as a medium	Interview guide was developed by the researchers	NA	The respondents were asked to describe the attitudes of the midwives and the other health professionals towards them during their antenatal care visits?	NA	Factor(s) that determined why they had registered their pregnancies and sought antenatal care.	NA	9	NA	NA	Satisfaction Nurses are caring and accomodating Dissatisfaction -Discrimination against deaf women attending public facilities		NA	NA
7	Agbata 2018	Agbata et al.	Women’s Views on Routine Antenatal Ultrasound Scan in a Low Resource Nigerian Setting	2018	The aim of the study was to explore the views of women on the routine antenatal ultrasound scan in Abakaliki, Southeast Nigeria.	Ebonyi	Rural	During pregnancy	Antenatal	Federal Teaching Hospital, Abakaliki	Tertiary	Quantitative	Descriptive	Cross sectional	Non-probability	Semi-structured questionnaire	Interviewer-adminstered	Validated through pilot study		The women expressed their overall experience towards the ultrasound scan on a five-point ‘Likert-type’ scale, ranging from ‘very negative’ to ‘very positive’.	5	Reasons for ultrasound	What was your feeling after the scan?	335	27.9±4.3	0.715	NA		NA	NA
8	Alabi 2023	Alabi et al.	Antenatal care quality: pregnant women's experiences attending a maternity teaching hospital in Ibadan, Nigeria	2023	The present study aimed to assess pregnant women’s perception of the quality of antenatal care	Ibadan	Unspecified	During pregnancy	Antenatal	Adeoyo Maternity Teaching Hospital, Ibadan	Tertiary	Quantitative	Descriptive	Cross sectional	Systematic	Questionnaire	Self-reported	Questionnaire developed based on an in-depth literature review		Likert scale responses was used (4=strongly agree, 3=agree, 2=disagree, 1=strongly disagree, 0=undecided)	5	Perception of their interactions with doctors and midwives during antenatal care. -The content of their antenatal education	Maternal satisfaction was assessed based on responses to the question, “I was satisfied with the information received at the clinic.” Participants who answered 'strongly agree' or 'agree' were categorized as satisfied with their care.	289	25.4 ± 8.7	0.948	NA		NA	NA
9	Ali 2022	Ali et al.	Maternal satisfaction with Intrapartum care at the Jos University Teaching Hospital	2022	The aim of this study was to determine maternal satisfaction with intrapartum care and determine care in relation to interpers onal care, information and decision making and physical and birth environment.	Jos	Unspecified	Within 6 weeks post partum	Delivery	Family Health Clinic of Jos University Teaching Hospital, Plateau State, Nigeria	Tertiary	Quantitative	Descriptive	Cross sectional	Simple random	Questionnaire	Interviewer-adminstered	Hospital-based Intrapartum Care Scale (with 14 -items of maternal satisfaction). The questionnaire was further pre-tested before data collection.		It was a five points Likert scale questionnaire from one, which was strongly disagree to five, which was strongly agree	5	NA	Overall care was good (percentage who were satisfied)	173	27.3	0.867	Interpersonal care -Staff friendly and welcoming -Doctors and midwives encouraging and reassuring -Midwives were very helpful -Doctors were very helpful -Midwives and doctors kept me informed -Decisions were made without taken my wishes into account -Felt pressured to have the baby quickly -Felt labour was taken over by machines -Level of light was adequate -Room spacious and adequate -Level of n…		NA	NA
10	Anikwe 2019	Anikwe et al	The experience of women following caesarean section in a tertiary hospital in southeast Nigeria	2019	The aim of this study is to determine the maternal experience following caesarean section in our hospital and the factors influencing it.	Ebonyi	Both	Delivered through caearean section 5 days prior to the survey	Delivery	Federal Teaching Hospital, Abakaliki, Ebonyi State	Tertiary	Quantitative	Inferential	Cross sectional	Unspecified	Questionnaire	interviewer-adminstered	Questionnaire was adapted from a previous study		Satisfaction was measured using three questions: 1. “Would you register at the facility again? 2. Would you recommend the facility to somebody else?” and “In general, are you satisfied with the care you have received in the hospital?”. The maternal assessment of caesarean section experience was evaluated using four-point Likert Scale of strongly agree, agree, disagree and strongly disagree. Those…	4	Caesarean section experience	Overall experience following caesarean section	243	27.2 (20-29)	59.3	NA		NA	NA
11	Anikwe 2020	Anikwe et al	Correlates of patients' satisfaction with antenatal care services in a tertiary hospital in Abakaliki, Ebonyi State, Nigeria	2020	This study is is aimed at determining the level of satisfaction and its determinants among antenatal attendee in Federal Teaching Hospital Abakaliki (FETHA).	Ebonyi	Both	During pregnancy	Antenatal	Federal Teaching Hospital Abakaliki	Tertiary	Quantitative	Inferential	Cross sectional	Unspecified	Questionnaire	Interviewer-adminstered	Questionnaire was adapted from a previous study		Satisfaction was measured using three questions: 1. “Would you register at the facility again? 2. Would you recommend the facility to somebody else?” and “In general, are you satisfied with the care you have received in the hospital?”.The client assessmenThe client assessment of antenatal care experience was evaluated using four-point Likert scale of strongly agree, agree, disagree and strongly d…	4	Antenatal care experience	In general, are you satisfied with antenatal care you have received so far in this clinic?	284	28.2	0.894	NA		Married Nulliparous Good attitude of doctor Good attitude of nurse	NA
12	Asekun-Olarinmoye 2009	Asekun-Olarinmoye et al.	Consumer assessment of perceived quality of antenatal care services in a tertiary health care institution in Osun State, Nigeria	2009	To describe consumer assessment of the perceived-quality of antenatal care services in a tertiary health care institution in Osun State.	Osun	Unspecified	During pregnancy	Antenatal	Obafemi Awolowo University Teaching Hospital Complex (OAUTHC), Ile-Ife, Nigeria	Tertiary	Quantitative	Inferential	Cross sectional	Simple random	Questionnaire	Unspecified	Validated through pilot study		Reasons for unsatisfactory care	NA	Assessment of Health Personnel Attitude and Perceived Quality of Care Received in Antenatal care	Overall assessment based on satisfaction with care	289	30.93	0.775	Non satisfaction -Too much wasting of time. - No privacy because of student. -Too boring health talk. -Satisfaction with health talk.		Religion Parity	NA
13	Bako 2022	Bako et al.	Are clients satisfied with communication with health workers? A study among pregnant women attending primary health care centers in Nasarawa State, Nigeria.	2022	to determine the level of client satisfaction with health workers’-client communication among pregnant women attending ANC in selected PHC facilities Nasarawa State	Nasarawa	Both	During pregnancy	Antenatal	Primary Health Care facilities in Nasarawa state, Nigeria	Primary	Quantitative	Inferential	Cross sectional	multistage sampling	Questionnaire	Interviewer-adminstered	Questionnaire was adapted from a previous study		Dissatisfied, Somewhat satisfied, and satisfied with HW-client communication	3	NA	Satisfaction with HW-client communication	450	26.1	0.293	Element of commnunication with the highest satisfaction. -Explanation of condition to clients: 193 (42.9%) -Use of appropriate language: 189 (42.0%) - ourtesy and respect by the provider: 188 (41.0%)		This study showed that level of education, age and senatorial zone of clients affected satisfaction with health worker communication.	NA
14	Banke-Thomas 2017	Banke-Thomas et al	Multi-stakeholder perspectives on access, availability and utilization of emergency obstetric care services in Lagos, Nigeria: A mixed-methods study	2017	This mixed-methods study quantitatively assessed women’s satisfaction with EmOC received and qualitatively engaged multiple key stakeholders to better understand issues around EmOC access, availability and utilization in Lagos.	Lagos	Unspecified	Participants who received at least one signal function between February 2015 and April 2015	Delivery	22 CEmOC facilities in Lagos	Secondary and tertiary facility	Both	Descriptive and thematic	Cross sectional	Purposive	Focus group discussion guide (qualitative research) and Questionnaire (quantitative research)	Quantitative research (interviewer-administered), and qualitative research (FGD Moderator)	Quantitaive research (A modified version of a standard questionnaire - the Six Simple Questionnaire (SSQ)) and Qualitative (based on themes developed from the FGD)		Quantitaive (Satisfaction was measured using a scale of 1 to 7, with a maximum score of 7), and Qualitative (questions on experience at health facility, and on willingness to use services again or recommend to others)	7	Other stakeholders perspectives	The median scores, ranging between 6 and 7 out of a maximum of 7, were converted to percentages, yielding a range of 86% to 100%.	1000 (quantitative) and 39 (qualitative)	NA	From a maximum obtainable score of 7, median score ranged between 6 and 7	Control over care Problems dealth with effectively Organization of care adequate Health worker compassionate Needs of patient addressed Choose same next pregnancy		NA	Willingness to use the service again and refer others
15	Bello 2018	Bello O.	Quality of Antenatal Care: Comparison between Secondary and Tertiary Health Facilities in Ibadan, Nigeria	2018	To assess and compare patients’ satisfaction with the quality of prenatal/antenatal care (QPC) services received at a tertiary and secondary health facility in Ibadan, Nigeria.	Ibadan	Unspecified	48 hours after delivery	Antenatal	Adeoyo Maternity Hospital and University College Hospital in Ibadan	Secondary and tertiary facility	Quantitative	Inferential	Cross sectional	Systematic	Questionnaire	Interviewer-adminstered	A validated 46-item quality of prenatal care questionnaire (QPCQ)	46-item	Each item of the QPCQ was rated on a five-point scale (strongly disagree, disagree, neither agree nor disagree, agree, strongly agree).	5	Factors associated with the quality of care	Satifaction with the prenatal/antenatal care (QPC) services received	500	29.7	0.984	NA		Factors -Facility type (tertiary or secondary) -Mode of delivery -Overall quality of antenatal care (high or low)	Desire to receive ANC in the same facility during the next pregnancy. Health faclility will be recommended to friends/family members.
16	Ekott 2013	Ekott et al	Perception of Pregnant Women About Antenatal Care in a Cottage Hospital in Port Harcourt, Nigeria	2013	The objectives of the study were to identify women’s perception of the antenatal care services they received at the centre, their satisfaction with the care and their constraints at the various service points.	Port harcourt	Unspecified	During pregnancy	Antenatal	Cottage hospital	Primary	Quantitative	Descriptive	Cross sectional	Unspecified	Questionnaire	Interviewer-adminstered	Developed pretested and modified by the authors	Unspecified	Satisfaction with the services received at the different points of care, and their reasons for satisfaction or dissatisfaction were enquired. Satisfaction with services was measured using very satisfied, satisfied and dissatisfied.	3	The questionnaire also asked the women about the time spent at the hospital on a typical visit. They were also asked to make suggestions about additional care they would like to receive which they were not receiving.	Overall satisfaction with antenatal care	400	29	0.94	Dissatisfaction: Unfriendly staff and delay at service points. Satisfaction: Educating nature of health talks, prompt attention, and friendly and polite staff.		NA	NA
17	Enabudoso 2011	Enabudoso et al.	Determinants of patient satisfaction after cesarean delivery at a university teaching hospital in Nigeria	2011	To assess the prevalence of satisfaction, and associated factors, among parturients who had recently delivered by cesarean	Edo	Unspecified	women who had a cesarean section 2-5 days prior to the survey	Delivery	University of Benin Teaching Hospital (UBTH), Benin, Nigeria	Tertiary	Quantitative	Inferential	Cross sectional	Unspecified	Questionnaire	Interviewer-adminstered	Pre-tested questionnaire	Unspecified	Satisfaction with the delivery	NA	The initial reaction to the decision to deliver by cesarean, the satisfaction with the delivery, and the reasons for both were also recorded.	Satisfied with cesarean delivery	211	30.8	0.796	NA		Mean age, educational status, initial reaction to decision for cesarean, and type of cesarean	NA
18	Esan 2022	Esan et al.	Assessment of satisfaction with delivery care among mothers in selected health care facilities in Ekiti state	2022	this study investigated maternal satisfaction with delivery care services in selected health care facilities in Ekiti State, Nigeria.	Ekiti	Unspecified	Newly delivered mothers	Delivery	Two tertiary hospitals in Ekiti State (Federal Teaching Hospital Ido-Ekiti and Ekiti State University Teaching Hospital, Ado-Ekiti) and a Comprehensive Primary Health Centre, Okeyinmi.	Primary and tertiary	Quantitative	Inferential	Cross sectional	Proportional and random	Questionnaire	Self-reported	The Women’s views of Birth labour Satisfaction Questionnaire (WQBLS4) and Gungor, Beji, Development and psychometric testing of the scales for measuring maternal satisfaction in normal and cesarean birth was adapted for the study.	68-item	Contains questions on the satisfaction of newly delivered mothers with delivery services. And willingness to return for care in future. Questions on general satisfaction level was collected using a 5-point Likert scales (Strongly agree, agree, disagree, strongly disagree and undecided).	5	The questionnaire is divided into six parts. Part A consist of demographic characteristics of the respondent; part B contains gynecological status. Part C contains questions on the satisfaction of newly delivered mothers with delivery services, part D contains the questions on quality of nursing care given during the intrapartum and post-partum periods Part E contains questions on willingness of …	Overall assessment of maternal satisfaction with the delivery services.	267	28.2	0.948	NA		Educational status	Promise to return back to the health facilities in subsequent deliveries
19	George 2022	George et al.	Client satisfaction with antenatal care among clinic attendees in a tertiary health institution in Calabar, Cross River State, Nigeria.	2022	To determine client satisfaction identify structural, process as well as client dependent factors influencing ANC client satisfaction in UCTH, Calabar, Cross River State.	Cross River	Unspecified	During pregnancy	Antenatal	University of Calabar Teaching Hospital, Calabar	Tertiary	Quantitative	Inferential	Cross sectional	Systematic	Questionnaire	Interviewer-adminstered	The measure of service satisfaction adapted for use in this study, was the client satisfaction questionnaire (CSQ-8) scale	8-item	The measure of service satisfaction adapted for use in this study, was the client satisfaction questionnaire (CSQ-8) scale. Satisfaction was divided into satisfied and not satisfied. The CSQ employs a fourpoint Likert scale with a total score of 32.	4	Obstetric profile of respondents	Overall perceived level of satisfaction with antenatal care services	200	29.8	0.92	Reason for dissatisfaction -Waiting time(57%) - Cost of services (40.5%) - Physical environment (31%) -Attitute of nurses (10%)		Satisfaction in previous pregnancy/delivery experience in the facility. Marital status, employment status, attending more than 4 ANC visit, being a primigravida and paying out of pocket were not significantly associated with the client satisfaction.	Most women 170(85%) revealed that they would register in the same health facility in subsequent pregnancies and 173(86.5%) would recommend the clinic to someone.
20	Ibrahim 2017	Ibrahim 2017	Clients’ perception of antenatal care services in a tertiary hospital in North Eastern Nigeria	2017	The study determined and documented the level of satisfaction and quality of care of patients attending the antenatal clinic of University of Maiduguri Teaching Hospital	Maiduguri, Borno State	Unspecified	During pregnancy	Antenatal	University of Maiduguri Teaching Hospital (UMTH)	Tertiary	Quantitative	Inferential	Cross sectional	Unspecified	Questionnaire	Interviewer-adminstered	Patient Satisfaction Questionnaire III (PSQ III)	Unspecified	Satisfaction of clients was measured by Likert scale. The scores were marked using a 5-point scale in descending order as fully satisfied (5 points), satisfied (4 points), uncertain (3 points), dissatisfied (2points) and very dissatisfied (1 point).	5	Socio-demographic and obstetric characteristics, Services/procedures, Content of health information and education, Cost implication, Attitude of health personnel, Waiting time, Effective communication	Overall rating of antenatal care services.	274	26.1 (15-44)	0.982	NA		Factors association with satisfaction -Clients occupation. -Educational status. -Technical Quality: Enjoying full medical care, enough time with doctors and easy access to hospital. -Other activities: Good registration process, and effective ANC laboratory. Factors not associated with satisfaction: Age, tribe, religion, husbands’ occupation and parity were not found to be significant determinants.	NA
21	Ishola 2022	Ishola and Kazeem	How consultation-relational empathy and demographics influence satisfaction with primary antenatal health care: evidence from rural Nigeria	2022	This study aims to explore the role of consultation and relational empathy (CARE) and sociodemographic profile as predictors of patients’ satisfaction among pregnant women attending antenatal care (ANC) in selected public primary health facilities in rural sub-districts of Saki, Oyo State, Nigeria	Saki-west, Oyo	Rural	During pregnancy	Antenatal	Primary health centers (PHCs) offering antenatal, post-natal care and other health services in Saki-west LGA	Primary	Quantitative	Inferential	Cross sectional	Purposive	Questionnaire	Self-reported	Patient Satisfaction Questionnaire Short Form (PSQ-18)	18-item	The Patient Satisfaction Questionnaire Short Form (PSQ-18) assessed to satisfaction the patient before conception. The PSQ-18 contained 18 items evaluating general satisfaction (two items), technological efficiency (four items), behavioral approach (two items), communication (two items), financial factors (two items), time spent with practitioner (two items), usability and ease (four items). Such…	5	Perception of health care providers’ care	The total satisfaction score is calculated by summing ratings across the 18 items with possible scores ranging from 18 to 90.	582	23.15	0.134	NA		Being single, age categories of 30‒< 40 years and 40‒< 50 years, belonging to the traditional African religion, and 2nd trimester of pregnancy were important antecedent of patient satisfaction with ANC (P < 0.05).	NA
22	Maung 2020	Maung et al.	Women’s experiences of mistreatment during childbirth and their satisfaction with care: findings from a multicountry community-based study in four countries	2020	This study explored the relationship between women’s self-reported experiences of mistreatment during childbirth and their satisfaction with care in Ghana, Guinea, Nigeria, and Myanmar	Nigeria	Unspecified	Admitted for delivery	Delivery	Twelve health facilities	Secondary and tertiary facility	Quantitative	Inferential	Cross sectional	Unspecified	Questionnaire	Interviewer-adminstered	Questionnaire was adapted from a previous study	Unspecified	Questions on satisfaction with care and willingness to recommed to others. Questions on satisfaction were collected using strongly agree, agree, disagree or neutral and strongly disagree.	3	The data collection tool captures information on a woman’s sociodemographic information, obstetric history, birth experiences (including mistreatment, vaginal examinations, companionship and pain relief), childbirth outcomes, childbirth interventions, postpartum depression, future childbearing intentions and satisfaction with care	Overall satisfaction with services received	507	15 - ≥35	0.85			NA	Will recommend facility to others (yes): 92.0% Will choose the same hospital for future birth (yes): 84.0%
23	Nwaeze 2013	Nwaeze et al.	Perception and satisfaction with quality of antenatal care services among pregnant women at the university college hospital, ibadan, Nigeria	2013	This study evaluated clients’ perception of antenatal care quality at the University College Hospital (UCH), Ibadan and determined levels of client satisfaction	Ibadan	Both	During pregnancy	Antenatal	University College Hospital (UCH), Ibadan	Tertiary	Quantitative	Inferential	Cross sectional	Convenient	Questionnaire	Interviewer-adminstered	Developed by the researcher	Unspecified	Satisfaction was classified as good or poor. Willingness to recommend to others and return for care in the future was also measured.	NA	Socio-demographic and obstetric characteristics, Services/procedures, Amenities, Content of health information & education, Cost implication, Attitude of health personnel, Waiting time/total time spent, Effective communication and Overall rating of antenatal care services.	Satisfaction with the services provided at the antenatal clinic	239	15 - ≥35	0.811	NA		Only total time spent, nurses’ attitude, doctors’ attitude, desire to register again at the facility and deciding to recommend the facility to someone else were significant.	Most women (83.3%) revealed that they would register in the same health facility in subsequent pregnancies and would recommend the clinic to someone else
24	Obagha 2020	Obagha et al	Clients' satisfaction with preventive services for malaria during pregnancy in Anambra state, Nigeria	2020	This study was therefore conducted to assess client satisfaction with the quality of preventive services for malaria during pregnancy delivered at antenatal clinics in selected health facilities in Anambra State, Nigeria.	Anambra	Rural	During pregnancy	Antenatal	Primary and secondary (private and public)health facilities in the study LGA	Primary and secondary	Quantitative	Inferential	Cross sectional	Systematic	Questionnaire	Interviewer-adminstered	Patient Satisfaction Questionnaire Short Form (PSQ-18)	18-items	The section on satisfaction was adapted from Patient Satisfaction Questionnaire, a standardized questionnaire, and modied it to suit our study. Satisfaction questions on satisfaction were on a 5 point Likert scale with score values ranging from 1 (strongly disagree) to 5 (strongly agree).	5	The questionnaire had three sections: socio-demographics, knowledge and satisfaction questions which was divided into ve domains: - process of care (7 items), interpersonal relationship/communication (7 items), hospital/clinic environment (8 items), accessibility (2 items), and cost of healthcare (2 items)	Overall satisfaction with preventive services for malaria during pregnancy	284	28	0.622	NA		Employment status, type of facility and knowledge of malaria preventive services were associated with interpersonal relationship/communication domain of quality of care. Education, type of facility, and knowledge were found to be associated with cost of healthcare satisfaction domain.	NA
25	Odetola 2018	Odetola and Fakorede	Assessment of perinatal care satisfaction amongst mothers attending postnatal care in Ibadan, Nigeria	2018	The study was set out to investigate maternal satisfaction with perinatal care received in selected primary health centres in Ibadan.	Ibadan	Both	Women who had received antenatal and intranatal care, and were currently receiving postpartum care	All three	5 major primary healthcare centres in the Ibadan North-West Local Government Area, Oyo State, Nigeria	Primary	Both	Thematic and inferential	Cross sectional	Simple random	Questionnaire	Self-reported	Developed by the researcher	72-item	Satisfaction level (using yes/no response) and reasons for satisfaction. Questions on willingness to return and/or recommend theh facility was also asked.	NA	Perception of quality of perinatal care received at PHC	Perceived quality of care and women’s satisfaction with perinatal care	66	16 - 44	0.985	Dissatisfaction included: -Dirty hospital environment, inadequate water supply and hospital facilities, distance of hospital location, cost of materials, time wasting, inadequate staffing and poor attitude, and verbal and physical abuse.		Perceived quality of care Perceived quality of perinatal care with likelihood for subsequent patronage (utilization).	Based on the level of satisfaction with care received, 95.5% of the respondents would likely patronize the PHCs in Ibadan North-West for perinatal care for their subsequent pregnancies. Also, 98.5% (65 respondents) indicated that they would recommend the PHC to other women for perinatal care.
26	Okedo-Alex 2021	Okedo-Alex et al.	Determinants, reasons for choice and willingness to recommend birthing facility among mothers in public and private health facilities in Ebonyi, Nigeria.	2021	This study compared the determinants, reasons for choice of birth place and willingness to recommend birth facility among mothers whose childbirth occurred in public and private health care settings in Southeast Nigeria.	Ebonyi	Both	Women who were less than fourteen (14) weeks after childbirth	Delivery	Alex Ekwueme Federal University Teaching Hospital and Mater Misericodiae catholic mission, Afikpo	Tertiary	Quantitative	Inferential	Cross sectional	Systematic	Questionnaire	Interviewer-adminstered	Developed by the researcher	Unspecified	Satisfaction and dissatisfaction with facility quality of care attributes. Willingness to recommend care to others and to return	NA	The questionnaire collected information on socio-demographic and other characteristics of the respondents, reasons for choice of birthing facility, and willingness to reuse or recommend the health facility for future obstetric needs	NA	574	29.8	NA	NA		Satisfaction: More respondents in the private hospital than those in the public hospital were satisfied with the following: reduced cost of services (n=91, 63.9% vs. n=52, 36.4%; p<0.001), short waiting time (n=87, 69% vs. n=39, 31.0%; p<0.001), proximity (n=121, 61.1% vs. n=77, 38.9%; p<0.001), good provider attitude (n=164, 52.6% vs. n=134, 43.2%; p=0.016), conducive childbirth environment (n=1…	Willingness to recommend childbirth facility: majority of respondents in both hospitals were willing to recommend their birth facility to others. This proportion was slightly higher in the private hospital however this difference was not statistically significant (private hospital= 92.9% vs public hospital= 91.6%, P=0.211
27	Okonofua 2020	Okonofua et al.	Outcomes of a multifaceted intervention to improve maternal satisfaction with care in secondary hospitals in Nigeria	2020	To examine the effectiveness of a multifaceted intervention in improving selfreported indicators of maternal healthcare satisfaction by women who use referral facilities in two regions of Nigeria	Niger, Benin, Delta, Abuja	Unspecified	All women who used the intervention and control hospitals for maternal care (antenatal, intrapartum, or postnatal care) during the study period were eligible for inclusion in the study	All three	The Central Hospital in Benin City, South-South Nigeria, and the General Hospital in Minna, Niger State, in the North-Central region, were the intervention hospitals, while Central Hospital Warri, SouthSouth Nigeria, and the Suleja General Hospital, Abuja, in the North-Central region were the control hospitals. The four hospitals serve large populations of women in two geopolitical zones of Niger…	Secondary	Quantitative	Inferential	Quasi-experimental	Unspecified	Questionnaire	Interviewer-adminstered	Developed by the researcher	24-item	Satisfaction with care, was measured in two different ways. First, the respondents were asked, ‘overall, would you say you are satisfied with your experience in this hospital.’ Not satisfied and uncertain responses were coded 0, while satisfied and fairly satisfied were coded 1. Second, the respondents were asked questions on 24 items addressing six dimensions: physical access, hospital environme…	3	Socio-demographic information	NA	2262	15-49 (intervention) 17 - 43 (control)	NA	NA		1. Out of the three physical access factors, only adequacy of opening hours was a significant determinant of satisfaction with care 2. The physical environment factor measured by cleanliness of the facility was also a significant determinant. 3. Of the respectful care factors, enough privacy, providers being friendly and approachable, and health providers not acting differently towards rich and p…	NA
28	Okonofua 2017	Okonofua et al.	Qualitative assessment of women's satisfaction with maternal health care in referral hospitals in Nigeria.	2017	This study investigated the perceptions of women regarding their satisfaction with the maternity services offered in secondary and tertiary hospitals in Nigeria.	Kano, Kaduna, Niger, Abuja, Oyo, Ogun, Delta, Edo.	Unspecified	Pregnant women or those who had recently delivered that were attending antenatal or postnatal clinics in the hospital.	All three	In the Northwest, the Aminu Kano Teaching Hospital in Kano, Kano State and the Ahmadu Bello University Teaching Hospital, Zaria in Kaduna State were selected. In the Northcentral, General Hospital, Minna, Niger State and Karshi General Hospital, FCT, Abuja were slected. Two facilities were selected from the Southwest: Adeoyo Maternity Hospital, Ibadan, Oyo State; State Hospital, Ijaye, Abeokuta, …	Secondary and tertiary facility	Qualitative	Thematic	Unspecified	Unspecified	FGD guide	The interview was facilitated by trained researchers	FGD guide was developed, pre-tested and revised by the researchers.	NA	Three categories of responses emerged from the women’s narratives on satisfaction with the quality of care: satisfied with all the services; satisfied, but not with all the services; and not satisfied.	NA	Women’s perceptions of the quality of care received in the hospital. They were asked to make recommendations on what needed to be done to improve the quality of services in the hospitals.	NA	NA	NA	NA	Reasons for dissatisfaction included lack of and/or insufficient equipment, irregular electricity and water supply, inadequate number of doctors and other health care providers, long waiting time to retrieve folders and receive treatment, unfriendly attitudes of providers and other support staff, poor radiological and laboratory services, poor attention to women in labour, and late arrival to wor…		NA	NA
29	Okoror 2020	Okoror et al.	Women’s perception and satisfaction with the quality of antenatal care services in mission hospitals in Benin City, Nigeria	2020	This study, therefore, aimed to ascertain the perception of and satisfaction with the quality of ANC services among pregnant women in mission hospitals in Benin City, Nigeria.	Edo	Unspecified	Women in their third trimester who have had at least 3 ANC visits	Antenatal	Two mission hospitals in Benin City	Primary	Quantitative	Inferential	Cross sectional	Cluster	Questionnaire	Interviewer-adminstered	Developed by the researcher	NA	Satisfaction with the various domains of antenatal services. Satisfaction was measured using a 'satisfied/not satisfied' response.	NA	Perception on the quality of health care provider	Overall satisfaction with antenatal services	405	29.9	83.2	Their satisfaction was highest for cleanliness of the facility		Religion - Christian, gestational age at booking ANC, payment of booking fee, delivery fee, and availability of requisite resources were factors associated with satisfaction with maternal health care. However, age, occcupation, educational level, marital status, parity, gestational age at time of study and social class were not associated with satisfaction.	NA
30	Olabode Opeoluwa 2022	OlabodeOpeoluwa et al.	PATIENT SATISFACTION WITH INTRAPARTUM CARE PROVIDED BY NURSEMIDWIVES IN CIVIL SERVICE HOSPITAL, ILORIN, KWARA STATE, NIGERIA	2022	Therefore, it was necessary to explore patients’ satisfaction during delivery and the factors influencing their level of satisfaction with intrapartum care provided by nurse-midwives in Civil Service Hospital, Ilorin, Kwara State, Nigeria.	Kwara	Unspecified	Women who just delivered in the facility	Delivery	Civil Service Hospital, Ilorin, Kwara State	Secondary	Qualitative	Framework analysis	Cross sectional	Until data saturation	IDI guide	The interview was facilitated by trained researchers	In-depth interviews (IDIs) guides were developed by the researchers.	NA	(i) satisfaction with intrapartum care provided by nurse-midwives (ii) factors influencing patients’ satisfaction with intrapartum care provided by nurse-midwives	NA	The information elicited from the postnatal women includes their age, marital status, educational qualifications, religion, ethnicity, occupation, parity, age at marriage, mode of delivery, length of hospital stay	NA	16	22 - 38	NA	Dissatisfaction: - Money issues - Unpleased with allocated bed space		Factors: -Waiting time -Professional skills of -Nurse-midwives -Pain and pain management -Patient’s reception into the labour ward -Patient’s involvement in care provided -Opportunity to communicate with healthcare provider -Essential physical resources and infrastructures.	The majority of the respondents affirmed that they will still come back to the hospital if they had another opportunity or refer someone irrespective of their dissatisfaction
31	Oladapo 2008	Oladapo et al.	Quality of antenatal services at the primary care level in southwest Nigeria	2008	The study explored the perceptions of the pregnant women on the various aspects of quality of antenatal care services and assessed their overall level of satisfaction with the quality of antenatal care they received.	Ogun	Unspecified	During pregnancy	Antenatal	Ojigo, Sabo and Makun primary health centers	Primary	Quantitative	Inferential	Cross sectional	Systematic	Questionnaire	Interviewer-adminstered	Questionnaire was adapted from a previous study	49-item	Women's satisfaction was examined using 3 WHO indicators which includes one direct and two indirect summary questions. This tool was used in a previous study. -Satisfaction was measured using a yes/no question. -Clients were asked if they will recommend the facility or return in the future for care.	NA	Socio-demographic characteristics of clients, frequency and spacing of visits, technical quality of care, continuity of care mechanisms and provision of choices, information and counselling, constellation of services, client-provider interpersonal relationships and summary.	An affirmative answer to all of the three questions (“if you were pregnant again, would you come back to this clinic?”, “would you recommend this clinic to a relative or a friend for their antenatal check ups?” and “in general, how satisfied are you with antenatal care you have received so far in this clinic?”) respondent was considered an index of true overall satisfaction with the quality of an…	452	27.8	81.4	Majority of the clients expressed satisfaction with all the various aspects of interpersonal relation assessed namely: - Treated you with respect -Protected your privacy -Showed repect for your culture -Treated you equally like other clients -Carried out necessay procedure/examination on you. -Treated you with empathy		NA	Client would use this center's antenatal care service again (85.8%) Client would recommend centre (92.9%)
32	Oladapo 2009	Oladapo et al.	Do Sociodemographic Characteristics of Pregnant Women Determine their Perception of Antenatal Care Quality?	2009	To explore sociodemographic determinants of perceived quality of antenatal care (ANC) at the primary care level.	Ogun	Unspecified	During pregnancy	Antenatal	Ojigo, Sabo and Makun primary health centers	Primary	Quantitative	Inferential	Cross sectional	Systematic	Questionnaire	Interviewer-adminstered	Questionnaire was adapted from a previous study	49-item	Women's satisfaction was examined using 3 WHO indicators which includes one direct and two indirect summary questions. This tool was used in a previous study. -Satisfaction was measured using a 'satisfied/not satisfied option. -Clients were asked if they will recommend the facility or return in the future for care.	NA	Socio-demographic characteristics of clients, frequency and spacing of visits, technical quality of care, continuity of care mechanisms and provision of choices, information and counselling, constellation of services, client-provider interpersonal relationships and summary.	NA	452	27.8	NA	NA		The following characteristics were statistically significant at the bivariate level (i.e. P\0.05): parity, number of living children C2, client employment status and religion. Increasing parity, number of children C2, gainful employment by client and Islamic region increases the likelihood of overall satisfaction with antenatal care quality	NA
33	Onu 2021	Onu et al	Maternal and Neonatal Outcome following Day Two versus Day Five or Seven Discharge after an Uncomplicated Elective Caesarean Section: A Randomized Control Study	2021	To conduct a comparative analysis of maternal and neonatal outcomes following day two hospital discharge versus day 5 or 7 discharge after an uncomplicated CS.	Abakaliki	Urban	Women undergoing elective Caesarean Section	Delivery	This is a multicenter study conducted at the Alex Ekwueme Federal University Teaching Hospital Abakaliki (AE-FUTHA) and Mater Misericordiae Mission Hospital, Afikpo	Tertiary	Quantitative	Descriptive statistics, Pearson Correlation, Chi-square test and Student t-test.	Randomized-control	Randomization	Questionnaire	Interviewer-adminstered	Maternal satisfaction was assessed using a satisfaction questionnaire adapted from previous study in the hospital. The questionnaire was also pre-tested.	20-item	A four-point Likert scale (strongly agree, agree, disagree, and strongly disagree) was used to assess the maternal satisfaction to the day of discharge, recommend protocol to a friend, and maternal wellbeing.	4	Socio-demographic features of women, surgical profile of the study population, maternal complication among the women, and neonatal morbidities and breastfeeding practices	Are you satisfied with the day of discharge?	228	30 - 39	100% (discharged on day 2), and 76.8% (discharged on days 5-7)	Day of discharge after an uncomplicated elective caesarean section. Specifically, the overall satisfaction with the day of discharge was significantly higher for the group discharged on day 2 compared to the group discharged on days 5-7.	Day 2 discharge was not associated with a higher rate of readmission as compared with day 5-7 discharge (χ2 =0:95, P =0:329). There were no statistically significant differences in cost incurred by patients discharged on day 2 after uncomplicated CS compared to the control group (χ2 =1:65, P =0:649). The majority of mothers (79.6%) discharged on day 2 were able to initiate and sustain breastfeedi…	NA	NA
34	Onyeajam 2018	Onyeajam et al.	Antenatal care satisfaction in a developing country: a cross-sectional study from Nigeria	2018	This study identifies some policy-modifiable structural factors (availability of equipment, qualified providers, and out-of-pocket cost) and process of care factors (clinical examination, staff responsiveness, care communication) driving ANC patients’ satisfaction with care (a measures of their judgement on quality of overall care experience) at government facilities.	Adamawa, Nasarawa, Benue and Taraba	Both	During pregnancy	Antenatal	543 systematically selected facilities	Primary and secondary	Quantitative	Inferential	Cross sectional	Systematic	Questionnaire	Interviewer-adminstered	Developed by the researcher	NA	Patient satisfaction with antenatal care was measured using satisfied/not satisfied' option.	NA	Socio-demographic and health system factors	NA	1336	90	NA	NA		Responsive service (prompt, unrushed service, convenient clinic hours and privacy during consultation, AOR 2.42, 95% CI 2.05–2.87), treatment-facilitation (medical care-related provider communication and ease of receiving medicines, AOR 2.03, 95% CI 1.46–2.80), equipment availability (AOR 1.10, 95% CI 1.01–1.21), staff empathy (AOR 1.82, 95% CI 1.03–3.23), non-discriminatory treatment regardless …	NA
35	Orhue 2020	Orhue et al.	Randomized controlled trial of labor outcomes with action line placement at 2 hours versus 4 hours on the partograph	2020	The aim of the present study was therefore to evaluate whether treatment of slow labor progress at 2 hours based on a 2-hour partograph action line among term nulliparous women reduces the rate of prolonged labor relative to treatment at 4 hours based on a 4-hour action line partograph.	Edo	Unspecified	During pregnancy	Delivery	University of Benin Teaching Hospital (UBTH), Benin City, Edo State, Nigeria	Tertiary	Quantitative	Inferential	Randomize controlled trail	Randomize	WHO modified partograph, and Interview	Interviewer-adminstered	Developed by the researcher	NA	Patients were asked about their satisfaction with the labour care in a one-on-one interview. Satisfaction with labour care was a secondary outcome measure in this study.	NA	Number of labors prolonged for more than 12 hours, mode of delivery, incidence of primary postpartum hemorrhage (PPH), number of days of maternal hospitalization after delivery, and neonatal outcomes.	Calculated by combining the satisfaction rates from both groups	320	29.45	88.15	NA		NA	NA
36	Ossai 2020	Ossai et al.	Clients’ assessment of quality of antenatal care services at Federal Teaching Hospital Abakaliki, Nigeria: understanding key role of health providers	2020	This study was designed to determine clients’ assessment of quality of ANC services at Federal Teaching Hospital Abakaliki, Nigeria and predictors of satisfaction with ANC	Ebonyi	Unspecified	During pregnancy	Antenatal	Federal Teaching Hospital Abakaliki, Ebonyi state, Nigeria	Tertiary	Quantitative	Inferential	Cross sectional	Systematic	Questionnaire	Interviewer-adminstered	Developed by the researcher	Unspecified	Satisfaction was assessed using six variables and was determined by proportion of clients satisfied with ANC received on day of data collection and were ready to use health facility again and also willing to recommend to others for same service. Satisfaction was measured using yes/no option questions.	NA	Socio-demographic factors, gestational age registration and clients' assessment of quality of ANC services.	Overall Satisfaction with Antenatal care (yes or no)	415	29.3	73	NA		.	Majority of the respondents are intend to use the facility again for ANC, and to willing to recommend the facility to others for ANC.
37	Ossai 2015	Ossai et al.	Spatial Differences in Quality of Maternal Health Service in Primary Health Centers of Enugu State, Nigeria	2015	The aim of the study was to determine how adequate were the resources (equipment and personnel), process (client-provider interaction) and outcome components of quality of maternal health service in urban and rural primary health centers of Enugu state, Nigeria.	Enugu	Both	Antenatal and postnatal	All three	Primary health centers in Enugu	Primary	Quantitative	Inferential	Cross sectional	Systematic	Questionnaire (and the National Primary Health Care Development Agency (NPHCDA) for equipment and personnel tool)	Interviewer-adminstered	Pre-tested questionnaire	NA	The outcome measure of the study was clients true satisfaction with maternal health service also denoted as satisfaction index and was assessed by proportion of clients in the two study groups who were satisfied with antenatal, and postnatal care received at the health centers and were ready to use the same health centers again and also willing to recommend them to others for same services. Satis…	NA	Socio-demographic, activities and procedures during antenatal and postnatal care, perception of quality of maternal health care, factors associated with satisfaction with maternal health service.		540	27.4	70.2	NA		Being a client in urban, (AOR=0.6, 95% CI: 0.4- 0.9), client unmarried, (AOR=0.3, 95% CI: 0.1- 0.5), and being unemployed/housewife, (AOR=2.0, 95% CI: 1.3- 4.5).	Majority of the respondents are intend to use the facility again for ANC, and to willing to recommend the facility to others for ANC.
38	Oyediran 2022	Oyediran et al.	Clients' Perception and Satisfaction with Nursing Care During the Intra-Natal Period in a University Teaching Hospital, Nigeria	2022	This research studies clients' perception and satisfaction with nursing care during the intra-natal period.	Lagos	Unspecified	Postpartum mothers who delivered their babies the study setting and attends the postnatal clinic in Lagos State University Teaching Hospital, Ikeja, Lagos State	Delivery	Lagos State University Teaching Hospital	Tertiary	Quantitative	Inferential	Cross sectional	Purposive	Questionnaire	Self-reported	Developed by the researcher	60-item	5-point likert scale was used to measure satisfaction with nursing care during intranatal period	5	Perception with nursing care during intr-natal period	The combination of overall satisfaction rates for highly satisfied and moderately satisfied (that is 48.3% + 10.8%).	259	29.2	0.591	NA		The result of the study identified availability of equipment to provide care; management of the ward; nurse’s interaction with family and staff; partner or significant order presence during labour; good communication; respect from nurses; cleanliness and environmental condition of the facility; the presence of midwife during labour and cost of care as factors influencing client's satisfaction wit…	NA
39	Peace 2022	Peace et al.	Satisfaction of Patients to Care Received during Childbirth by Mothers of Infants in Ibadan North Local Government Area, Oyo State, Nigeria	2022	The study was design to investigate patients’ satisfaction of the care received by mothers of infants during childbirth in Ibadan North Local Government Area (IBNLGA), Oyo State, Nigeria.	Ibadan	Unspecified	Women who have infants that is babies within the age of 0-12 months	Delivery	Health facilities in Ibadan	Mixed	Quantitative	Inferential	Cross sectional	Simple random	Questionnaire	Interviewer-adminstered	Developed and pre-tested by the researcher	59-item	Level of satisfaction was categorised as 1-7 for not satisfied, 8-14 for little satisfied, 15-21 for satisfied and 22-30 for very satisfied.	4	Patients' perceived care expectation	Satisfaction towards care received (satisfied or not satisfied)	270	30.5 (18 - 55)	62.9	Majority of the respondents (80%) were satisfied with polite language usage by the doctors and nurses. Over eighty percent reported satisfaction with the explanations they received on medications for the baby by the nurses (82.2%), how the midwife assisted them in delivery of their babies (82.2%), and the professional support of the nurses they received during delivery		Type of health facility and level of expectation.	NA
40	Sodeinde 2020	Sodeinde et al	Knowledge, utilization and clients’ satisfaction with antenatal care services in Primary Health Care Centres, in Ikenne Local Government Area, Ogun State, Nigeria	2020	To assess the clients’ knowledge and satisfaction with antenatal care (ANC) services in Primary Health Centres in Ikenne Local Government Area of Ogun State, Nigeria	Ogun	Both	During pregnancy	Antenatal	Primary Health Centres in the LGA	Primary	Quantitative	Inferential	Cross sectional	multistage sampling	Questionnaire	Interviewer-adminstered	Developed by the researcher	NA	Overall satisfaction was assessed by providing the options "satisfied" and "not- satisfied" to specific items.	2	Sociodemographic and pregnancy-related characteristics; knowledge of pregnant women on antenatal care services, utilization of antenatal care by pregnant women	General Satisfaction with services	380	27.8	96.8	Health talks (44.5%), physical examination (18.5%) and clinical consultations (13.9%) were the services the women were most satisfied with while timeliness of service delivery (30.0%) and cost of service (22.1%) were the qualities they were most dissatisfied with.		Marital status and educational status. However, there was no statistically significant association between the level of satisfaction with antenatal services and parity, age or with the knowledge of antenatal services.	Almost all the respondents were willing to recommend the services to others (98.4%)
41	Sufiyan 2013	Sufiyan et al	Client Satisfaction with Antenatal Care Services in Primary Health Care Centres in Sabon Gari Local Government Area, Kaduna State Nigeria.	2013	To assess the degree of client satisfaction with antenatal care services in Primary Health Centers of Sabon Gari local government area and to correlate it with quality of care offered.	Kaduna	Urban	During pregnancy	Antenatal	One PHC in each of the two selected wards	Primary	Quantitative	Inferential	Cross sectional	multistage sampling	Questionnaire	Interviewer-adminstered	Developed by the researcher	NA	Satisfaction with services was measured using 6 scales namely: very satisfied, satisfied, neutral, dissatisfied, very satisfied.	6	Socio-demographic factors, health worker' reception of clients, interpersonal relationship with health workers, opionions of clients on waiting time and time spent with health provider, willingness of ANC clients to recommend or return for services.	The overall satisfaction was determined by summing the number of participants who reported being 'very satisfied' and 'satisfied' (a total of 173) across the different domains in Table 10. This sum was then divided by the total number of participants (234) and multiplied by 100 to express it as a percentage	234	15-45	74	Satisfactory client-provider relationship: - Personnel greeted warmly and with respect - Health personnel introducued themselves first before attending to them Dissatisfaction - Privacy and confidentiality was not maintained in the facility -Waiting time was too long		NA	Majority (97%) of the respondents said they will return for service in the PHC and 98.3% are willing to recommend it to others
42	Udoh 2011	Udoh et al.	Comparative Assessment of Patient Satisfaction With Obstetric Sonography Between Missionary and Government Hospitals in Southeastern Nigeria	2011	The aim of this study was to compare the satisfaction of patients in missionary hospitals with those in government hospitals within southeastern Nigeria based on the variables that the sonographer could modulate.	Southeastern Nigeria	Both	During pregnancy	Antenatal	Missionary and Government Hospitals	Mixed	Quantitative	Inferential	Cross sectional	Unspecified	Questionnaire	Self-reported	Developed by the researcher	NA	This section allowed patients to rate their overall satisfaction with obstetric sonography in the hospital using a 4-point Likert scale, with 1 = highly dissatisfied, 2 = moderately dissatisfied, 3 = moderately satisfied, and 4 = highly satisfied	4	Demographic characteristics of women, correlation of vaious indices of satisfaction with overall satisfaction	NA	648	19 - 28	NA	Patients were moderately satisfied with services rendered to them during obstetric sonography in missionary hospitals but moderately dissatisfied with obstetric sonographic services in government hospitals. P		Waiting time, sonographer patient communication, and friendly attitude of sonographers to their patients had a significant strong positive correlation with the overall satisfaction with obstetric sonography.	NA
43	Umahi 2019	Umahi 2019	Knowledge, Perception and Satisfaction of Mothers Regarding Antenal and Postnatal Care Services in IKENNE Local Government Area, Ogun Statae	2019	The study assessed knowledge, perception, and satisfaction of mothers regarding antenatal and postnatal care services in a semi-urban setting.	Ogun	Unspecified	Women of childbearing age (15 - 49 years) who were pregnant and had had at least one previous ANC visit in a health facility or had given birth within three months preceding the study irrespective of where the birth took place	Antenatal and Postnatal	5 primary health facilities in the LGA	Primary	Both	Descriptive	Cross sectional	Purposive	Questionnaire	Interviewer-adminstered	Developed by the researcher based on reviewed literature	NA	Satisfaction was measured using three questions: 1. “Would you register at the facility again? 2. Would you recommend the facility to somebody else?” and “In general, are you satisfied with the care you have received in the clinic?”	NA	Knowledge about ANC and PNC services Perception of munber and spacing of ANC and PNC visits Perception of the appropriateness of information received during AN and PN visits.	The overall satisfaction rate of 83% was calculated by summing the percentages of participants who reported being 'very satisfied' (56.5%) and 'satisfied' (26.5%), as shown in Table 5.	389	29.95	83	Bad attitute and lack of skills of nurses compared to TBA and religious places		NA	Majority (83%) would use the PHC center again and Majority (76.1%) of the mothers would recommend this centre to a friend or relative

## Sheet: S2.3 - QuADS Checklist
	Supplementary Table S2.3: Quality score of included studies using QuADS Checklist
S/N	Author and year	Theoretical or conceptal underpinning to the research	Statement of research aim/s	Clear description of research setting and target population	The study design is appropriate to address the stated research aim/s	Appropriate sampling to address the research aim/s (e.g 3 if sample size is calculated)	Rationale for choice of data collection tool/s	The format and content of data collection tool is appropriate to address the stated research aim/s	Description of data collection procedure (when, where, how)	Recruitment data provided	Justification for analytic method selected	The method of analysis was appropriate to answer the research aim/s	Evidence that the research stakeholders have been considered in research design or conduct.	Strengths and limitations critically discussed	Aggregate	Percentage	Rating
1	Abdus-salam 2021	1	3	3	2	1	1	2	2	3	0	3	1	2	24	61.5385	Good quality
2	Addah 2016	1	3	2	2	3	1	0	3	3	1	1	1	1	22	56.4103	Good quality
3	Ademuyiwa 2021	2	3	2	2	3	1	3	2	0	1	1	1	3	24	61.5385	Good quality
4	Ademuyiwa 2020a	3	3	3	3	2	2	3	2	1	0	3	1	2	28	71.7949	Good quality
5	Ademuyiwa 2020b	2	3	3	3	2	1	2	1	1	0	2	1	2	23	58.9744	Good quality
6	Adigun 2020	3	3	2	2	3	2	3	1	2	3	2	0	3	29	74.359	Good quality
7	Agbata 2018	1	3	3	2	2	0	3	1	0	0	3	1	1	20	51.2821	Good quality
8	Alabi 2023	1	3	2	1	2	2	3	1	2	1	2	0	1	21	53.8462	Good quality
9	Ali 2022	1	3	3	1	1	2	3	2	3	1	1	1	2	24	61.5385	Good quality
10	Anikwe 2019	2	3	2	1	2	1	3	2	3	1	1	1	1	23	58.9744	Good quality
11	Anikwe 2020	3	3	1	3	2	2	3	1	1	1	3	1	3	27	69.2308	Good quality
12	Asekun-Olarinmoye 2009	2	3	2	2	2	3	3	1	1	1	3	1	0	24	61.5385	Good quality
13	Bako 2022	2	3	2	3	3	1	3	1	3	1	3	0	2	27	69.2308	Good quality
14	Banke-Thomas 2017	2	2	3	3	3	1	2	2	1	1	1	3	1	25	64.1026	Good quality
15	Bello 2018	2	3	2	2	1	3	2	1	2	1	3	1	2	25	64.1026	Good quality
16	Ekott 2013	2	3	2	3	1	1	3	0	0	0	3	0	1	19	48.7179	Moderate quality
17	Enabudoso 2011	2	3	2	3	3	2	3	2	1	0	3	1	3	28	71.7949	Good quality
18	Esan 2022	2	3	3	2	3	1	3	1	1	0	2	1	2	24	61.5385	Good quality
19	George 2022	3	3	3	2	2	3	2	0	3	2	2	1	2	28	71.7949	Good quality
20	Ibrahim 2017	2	3	2	2	3	3	2	0	1	3	2	0	2	25	64.1026	Good quality
21	Ishola 2022	2	3	2	1	1	2	3	0	0	1	2	0	3	20	51.2821	Good quality
22	Maung 2021	3	3	2	2	3	3	2	2	2	2	2	2	3	31	79.4872	Good quality
23	Nwaeze 2013	1	3	1	3	1	1	3	2	0	0	3	0	2	20	51.2821	Good quality
24	Obagha 2020	1	3	2	2	3	3	2	1	2	3	2	0	2	26	66.6667	Good quality
25	Odetola 2018	3	3	2	3	2	3	3	1	0	0	2	0	2	24	61.5385	Good quality
26	Okedo-Alex 2021	2	3	3	2	3	0	2	2	2	3	2	0	2	26	66.6667	Good quality
27	Okonofua 2020	2	3	2	2	2	3	3	1	1	2	2	3	3	29	74.359	Good quality
28	Okonofua 2017	2	3	3	2	1	3	2	1	1	2	2	3	3	28	71.7949	Good quality
29	Okoror 2020	3	3	2	3	0	1	2	1	0	0	3	1	2	21	53.8462	Good quality
30	OlabodeOpeoluwa 2022	2	3	2	2	3	2	2	3	2	3	2	1	0	27	69.2308	Good quality
31	Oladapo 2008	2	3	3	2	3	3	3	0	0	2	2	1	2	26	66.6667	Good quality
32	Oladapo 2009	2	3	3	2	3	3	3	1	1	2	2	1	2	28	71.7949	Good quality
33	Onu 2021	2	1	3	3	3	1	2	3	3	3	1	1	3	29	74.359	Good quality
34	Onyeajam 2018	2	3	2	3	3	2	2	2	3	3	2	1	3	31	79.4872	Good quality
35	Orhue 2020	3	3	3	2	3	1	2	3	2	1	2	1	2	28	71.7949	Good quality
36	Ossai 2020	2	3	3	2	3	2	2	2	2	0	3	1	2	27	69.2308	Good quality
37	Ossai 2015	3	3	3	2	3	3	2	3	3	3	3	1	1	33	84.6154	High quality
38	Oyediran 2022	2	3	2	2	0	0	1	1	1	1	2	0	0	15	38.4615	Moderate quality
39	Peace 2022	2	1	2	2	3	1	3	2	2	1	2	1	1	23	58.9744	Good quality
40	Sodeinde 2020	2	2	3	2	3	3	2	1	2	1	2	1	1	25	64.1026	Good quality
41	Sufiyan 2013	2	3	2	2	3	0	1	1	1	1	2	1	1	20	51.2821	Good quality
42	Udoh 2011	3	3	2	2	1	1	1	1	3	2	2	1	0	22	56.4103	Good quality
43	Umahi 2019	3	2	2	3	3	3	2	2	2	1	2	1	1	27	69.2308	Good quality
